# Supplementary material for: Improving the Electroluminescence Properties of New Chrysene Derivatives with High Color Purity for Deep-Blue OLEDs
Source: Materials (Basel). 2024 Apr 19;17(8):1887. doi: 10.3390/ma17081887 (PMC11052429; doi:10.3390/ma17081887)
Supplement: Supplementary file 1 [file materials-17-01887-s001.zip]

Archive with 1 entries (1 files):
- materials-2954072-supplementary.pdf
